# Supplementary material for: Land Use Influences the Composition and Antimicrobial Effects of Propolis
Source: Insects. 2022 Feb 28;13(3):239. doi: 10.3390/insects13030239 (PMC8950720; doi:10.3390/insects13030239)
Supplement: Supplementary file 1 [file insects-13-00239-s001.zip]

Archive with 2 entries (2 files):
- insects-1593358-supplementary-File S1.pdf
- insects-1593358-supplementary-Table S1,Script S1.pdf
